# Supplementary material for: Integrating Surgery and Ablative Therapies for the Management of Multiple Primary Lung Cancer: A Systematic Review
Source: Cancers (Basel). 2025 Nov 19;17(22):3699. doi: 10.3390/cancers17223699 (PMC12651476; doi:10.3390/cancers17223699)
Supplement: Supplementary file 1 [file cancers-17-03699-s001.zip]

Archive with 1 entries (1 files):
- cancers-3778597-supplementary.pdf
